# Supplementary material for: Genome-Wide Identification and Expression Analysis of Adenylate Kinase Family Members in Pepper Under Abiotic Stress
Source: Int J Mol Sci. 2025 Oct 21;26(20):10213. doi: 10.3390/ijms262010213 (PMC12564395; doi:10.3390/ijms262010213)
Supplement: Supplementary file 1 [file ijms-26-10213-s001.zip › Table S2.xlsx]

## Sheet: Tissue
Table S2 Value of CaADKs in different tissues
Gene	Bud	Flower	Leaf	Root	Stem	F-Dev1	F-Dev2	F-Dev3	F-Dev4	F-Dev5	F-Dev6	F-Dev7	F-Dev8	F-Dev9
CaADK1	4.37694	3.48824	6.59484	27.0654	16.369	20.4278	43.3908	44.9935	53.8728	10.2253	14.3657	38.6238	56.1649	82.0392
CaADK3	320.406	214.815	21.5112	23.0031	26.3722	8.05054	25.6879	24.3179	27.2326	26.7658	22.8844	34.775	26.1688	32.1359
CaADK4	36.7083	6.4155	5.94649	3.98204	3.39381	0.637967	1.09052	0.627421	1.83049	1.97508	0.890547	0.162581	0	0.291598
CaADK5	70.9972	44.6873	59.3738	114.744	50.8747	78.3379	87.6846	89.1221	84.1199	81.1059	52.3516	41.2428	57.3029	91.4732
CaADK6	0	0	0	0	0	0	0	0	0	0	0	0	0	0
CaADK7	8.07324	1.68355	4.32454	3.01363	3.70693	7.08059	3.48179	4.1972	3.7937	3.19868	1.9817	1.55725	4.41401	3.41368
CaADK9	58.499	32.346	123.189	70.7215	97.0173	95.648	98.0498	156.087	132.921	58.2453	63.5109	103.778	30.0068	48.0403
CaADK11	6.79593	2.93561	21.8496	2.16763	6.96098	13.8009	14.9756	14.7704	7.93807	7.93603	7.84246	22.8092	13.1152	22.511
CaADK12	1.54902	4.55374	35.5073	0.262009	13.5746	17.4053	12.1085	13.5791	9.03315	5.2971	5.07387	19.7769	13.0581	14.5337
CaADK13	95.9529	59.3385	46.0794	42.1253	54.0664	42.0122	46.0738	68.0569	66.5017	29.0927	25.3081	73.2042	43.5686	86.5277
CaADK14	0.204479	0.206099	3.48633	1.24512	2.72279	8.33551	4.68861	2.31218	4.51868	3.42352	2.08845	2.66892	4.47416	3.64712
CaADK15	17.1035	15.5814	10.9354	19.4441	14.6552	26.1284	25.7107	20.3712	18.9889	18.8691	12.8266	16.789	18.7745	18.4246
