# Supplementary material for: Genome-Wide Identification and Expression Analysis of Adenylate Kinase Family Members in Pepper Under Abiotic Stress
Source: Int J Mol Sci. 2025 Oct 21;26(20):10213. doi: 10.3390/ijms262010213 (PMC12564395; doi:10.3390/ijms262010213)
Supplement: Supplementary file 1 [file ijms-26-10213-s001.zip › Table S3.xlsx]

## Sheet: Abiotic stress
Table S3-1 The expression of CaADK genes after 4 ℃ and NaCl treatments in transcriptome
Treatment	Gene	1h	3h	6h	12h	24h
Cold	CaADK1	3.58496	3.45943	3.90689	5.20945	4.58496
	CaADK2	0	0	0	0	0
	CaADK3	8.77479	8.71768	8.89482	8.60363	8.94837
	CaADK4	6.22882	6.79442	7.70044	7.87652	6.37504
	CaADK5	8.90388	8.98014	9.10852	9.00562	9.08215
	CaADK6	0	0	0	0	0
	CaADK7	7.56224	6.76818	7.52356	7.18982	7.17991
	CaADK9	8.99718	9.22641	9.58496	9.65642	10.0126
	CaADK11	8.60363	8.36194	8.41363	8.25739	7.91886
	CaADK12	10.5187	10.2574	10.0835	9.35535	8.09803
	CaADK13	8.25267	8.70044	9.05257	9.34207	10.0954
	CaADK15	6.58496	6.59991	6.50779	6.87036	6.37504
Heat	CaADK1	5.39232	5.39232	5.58496	6.06609	5.90689
	CaADK2	0	0	0	0	0
	CaADK3	7.56224	7.43463	7.29462	8.34873	7.76818
	CaADK4	4	3.32193	2.80735	3.58496	2.32193
	CaADK5	8.73809	9.08746	9.23122	9.61287	9.61839
	CaADK6	0	0	0	0	0
	CaADK7	6.52356	6.42626	5.80735	6.96578	6.83289
	CaADK9	8.70736	8.98868	9.04985	9.27146	9.10329
	CaADK11	8.21917	7.9542	7.56224	7.30378	7.18982
	CaADK12	9.96434	10.0014	9.46148	9.49586	8.96
	CaADK13	7.76155	8.49985	7.69349	8.04439	7.49185
	CaADK15	6.56986	7.18982	7.29462	7.71425	7.32193
NaCl	CaADK1	4.45943	5.20945	5.93074	6.56986	5.45943
	CaADK2	0	0	0	0	0
	CaADK3	8.15987	8.20945	8.41363	8.59991	8.75154
	CaADK4	5.55459	5.55459	5.83289	5.24793	5.04439
	CaADK5	8.68299	8.89482	8.93664	9.32193	9.28077
	CaADK6	0	0	0	0	0
	CaADK7	7.19967	7.29462	7.35755	7.57743	7.67243
	CaADK9	9.04985	9.18239	9.07682	9.37504	9.69697
	CaADK11	8.24793	8.64024	8.91289	7.91886	8.29921
	CaADK12	10.1948	10.2808	10.4808	9.62022	9.76155
	CaADK13	7.54689	8.81057	8.33985	8.05528	7.99435
	CaADK15	6.74147	6.87036	7.48382	6.89482	7.45943
Mannitol	CaADK1	4.52356	4.16993	5.55459	5.55459	5.04439
	CaADK2	0	0	0	0	0
	CaADK3	8.72792	8.45943	8.64386	8.58871	8.49985
	CaADK4	5.42626	5	4.90689	4.85798	5.20945
	CaADK5	8.79442	9.07414	9.30378	8.82337	8.66534
	CaADK6	0	0	0	0	0
	CaADK7	7.15987	7.19967	7.49185	7.40088	7.47573
	CaADK9	8.91588	9.22641	8.71425	8.58496	8.26679
	CaADK11	8.60363	8.82337	9.25974	7.91289	8.02791
	CaADK12	10.5603	10.5831	10.8114	10.1898	9.98868
	CaADK13	7.92481	8.68299	8.29921	6.97728	7.65821
	CaADK15	6.91886	7.42626	7.39232	7.46761	7.11894

## Sheet: Hormone stress
Table S3-2 The expression of CaADK genes after hormone stress in transcriptome
Treatment	Gene	1h	3h	6h	12h	24h
ABA	CaADK1	3.90689	3	3.45943	4.64386	6.32193
	CaADK2	5.58496	6.84549	6.12928	6.56986	6.82018
	CaADK3	0	0	0	0	0
	CaADK4	5	3.58496	1.58496	3.58496	3.90689
	CaADK5	9.04712	9.46557	9.25503	9.40088	8.65464
	CaADK6	0	0	0	0	0
	CaADK7	7.35755	7.14975	6.55459	7.14975	7.37504
	CaADK9	9.24555	9.53528	9.27612	9.32643	8.15987
	CaADK11	8.58871	8.58496	8.29921	8.85487	8
	CaADK12	10.7271	10.543	10.4767	10.9629	10.4062
	CaADK13	7.81378	8.06609	8.49586	7.78136	6.90689
	CaADK15	0	0	0	0	0
MeJA	CaADK1	3.16993	1	3.16993	3.16993	5.45943
	CaADK2	5.67243	6.44294	5.2854	6.18982	5.75489
	CaADK3	0	0	0	0	0
	CaADK4	4.24793	4.52356	1	2.80735	2.58496
	CaADK5	9.16491	9.2854	9.01959	9.08215	7.90087
	CaADK6	0	0	0	0	0
	CaADK7	7.41785	6.93074	7.12928	7.01123	6.80735
	CaADK9	9.42626	9.19967	8.97728	8.80735	7.59246
	CaADK11	8.08215	8.31288	8.01681	8.2854	6.96578
	CaADK12	10.4676	10.2877	10.3421	10.5353	9.81538
	CaADK13	7.34873	8.20457	8.13955	7.81378	5.93074
	CaADK15	0	0	0	0	0
SA	CaADK1	2.80735	2.80735	2.80735	4.24793	4.64386
	CaADK2	4.45943	4.75489	4.24793	6.10852	6.55459
	CaADK3	0	0	0	0	0
	CaADK4	5.49185	5.16993	4.45943	5.08746	3.90689
	CaADK5	8.65464	8.74147	8.8009	9.03342	8.61839
	CaADK6	0	0	0	0	0
	CaADK7	7.30378	7.16993	7.33985	7.12928	7.01123
	CaADK9	8.64746	8.47978	8.96578	9.34207	8.21432
	CaADK11	7.56986	7.76818	7.82018	8.04985	7.18982
	CaADK12	10.2021	10.1699	9.75322	9.92926	9.87805
	CaADK13	7.30378	7.80735	8.55075	8.67948	6.65821
	CaADK15	0	0	0	0	0
ET	CaADK1	3.80735	3.16993	4	4.70044	5.55459
	CaADK2	4.80735	4.64386	4.39232	5.64386	6.52356
	CaADK3	0	0	0	0	0
	CaADK4	5.08746	4.75489	3.16993	3.70044	2.58496
	CaADK5	9.42626	9.56033	9.51175	9.69	9.23601
	CaADK6	0	0	0	0	0
	CaADK7	7.81378	7.59991	7.29462	7.62936	7.60733
	CaADK9	9.05528	9.45738	9.48784	9.60733	8.87652
	CaADK11	8.90388	8.62571	8.65821	8.67596	7.64386
	CaADK12	10.9851	10.4798	10.3242	10.3815	10.1849
	CaADK13	7.97154	8.56224	8.99718	9.3966	8.13443
	CaADK15	0	0	0	0	0
