# Supplementary material for: Genome-Wide Identification and Expression Analysis of Adenylate Kinase Family Members in Pepper Under Abiotic Stress
Source: Int J Mol Sci. 2025 Oct 21;26(20):10213. doi: 10.3390/ijms262010213 (PMC12564395; doi:10.3390/ijms262010213)
Supplement: Supplementary file 1 [file ijms-26-10213-s001.zip › Table S4.xlsx]

## Sheet: 4℃ treatment
Table S4-1 The RT-qPCR data under 4℃ treatments after analysis
Gene Name	CK	4℃ 4h	4℃ 8h	4℃ 24h
CaADK9	1.03966	1.05339	1.36729	1.41138
CaADK11	1.03966	1.30162	0.682841	0.240649
CaADK12	1.03966	1.96607	0.237405	0.211707
CaADK13	1.00022	1.16687	1.19442	1.16253
CaADK9 SD(Standard Deviation)	0.040224	0.0103257	0.0431051	0.0119854
CaADK11 SD(Standard Deviation)	0.040224	0.0382723	0.2051	0
CaADK12 SD(Standard Deviation)	0.040224	0.0578092	0.00814355	0.00415028
CaADK13 SD(Standard Deviation)	0.0294099	0.0228288	0.0152306	0.00275712

## Sheet: NaCl treatment
Table S4-2 The RT-qPCR data under NaCl treatments after analysis
Gene Name	CK	NaCl 4h	NaCl 8h	NaCl 24h
CaADK9	1	1.44328	1.1182	2.26723
CaADK11	1.0001	1.4983	1.57893	0.630689
CaADK12	1.0001	1.43414	1.68304	0.671387
CaADK13	1.0001	0.752786	0.721982	0.605709
CaADK9 SD(Standard Deviation)	0	0.0268005	0.0960208	0.0301049
CaADK11 SD(Standard Deviation)	0.0196058	0.0368627	0.00732663	0
CaADK12 SD(Standard Deviation)	0.0196058	0.00669541	0.0255197	0.0164517
CaADK13 SD(Standard Deviation)	0.0196058	0.0221346	0.00707717	0.04153
