# Supplementary material for: Genome-Wide Identification and Expression Analysis of Adenylate Kinase Family Members in Pepper Under Abiotic Stress
Source: Int J Mol Sci. 2025 Oct 21;26(20):10213. doi: 10.3390/ijms262010213 (PMC12564395; doi:10.3390/ijms262010213)
Supplement: Supplementary file 1 [file ijms-26-10213-s001.zip › Table S5.xlsx]

## Sheet: promoter
Table S5 Information of cis-acting elements in CaADK promoters
Gene Name	CRE	sequence	Start site	Length	Strand	Description
CaADK1	TCT-motif	TCTTAC	1890	6	+	part of a light responsive element
CaADK1	P-box	CCTTTTG	1547	7	+	gibberellin-responsive element
CaADK1	CAT-box	GCCACT	1492	6	+	cis-acting regulatory element related to meristem expression
CaADK1	TCT-motif	TCTTAC	1188	6	-	part of a light responsive element
CaADK1	GT1-motif	GGTTAA	984	6	-	light responsive element
CaADK1	AE-box	AGAAACAA	911	8	-	part of a module for light response
CaADK1	G-box	TACGTG	713	6	-	cis-acting regulatory element involved in light responsiveness
CaADK1	ABRE	ACGTG	713	5	-	cis-acting element involved in the abscisic acid responsiveness
CaADK1	ACE	GACACGTATG	711	9	+	cis-acting element involved in light responsiveness
CaADK1	ABRE	TACGTGTC	711	8	-	cis-acting element involved in the abscisic acid responsiveness
CaADK1	TGACG-motif	TGACG	581	5	-	cis-acting regulatory element involved in the MeJA-responsiveness
CaADK1	CGTCA-motif	CGTCA	581	5	+	cis-acting regulatory element involved in the MeJA-responsiveness
CaADK1	G-box	CACGTC	579	6	+	cis-acting regulatory element involved in light responsiveness
CaADK1	ABRE	ACGTG	579	5	-	cis-acting element involved in the abscisic acid responsiveness
CaADK1	CAT-box	GCCACT	574	6	-	cis-acting regulatory element related to meristem expression
CaADK1	GT1-motif	GGTTAA	560	6	-	light responsive element
CaADK1	TC-rich repeats	ATTCTCTAAC	447	9	+	cis-acting element involved in defense and stress responsiveness
CaADK1	TCT-motif	TCTTAC	426	6	-	part of a light responsive element
CaADK1	AT-rich sequence	TAAAATACT	379	9	+	element for maximal elicitor-mediated activation (2copies)
CaADK1	ABRE	GACACGTACGT	60	10	-	cis-acting element involved in the abscisic acid responsiveness
CaADK1	GATA-motif	AAGATAAGATT	29	10	-	part of a light responsive element
CaADK1	Box 4	ATTAAT	26	6	+	part of a conserved DNA module involved in light responsiveness
CaADK2	TGACG-motif	TGACG	1661	5	+	cis-acting regulatory element involved in the MeJA-responsiveness
CaADK2	CGTCA-motif	CGTCA	1661	5	-	cis-acting regulatory element involved in the MeJA-responsiveness
CaADK2	TATC-box	TATCCCA	1573	7	-	cis-acting element involved in gibberellin-responsiveness
CaADK2	MBS	CAACTG	1376	6	-	MYB binding site involved in drought-inducibility
CaADK2	GARE-motif	TCTGTTG	1311	7	+	gibberellin-responsive element
CaADK2	Box 4	ATTAAT	1306	6	-	part of a conserved DNA module involved in light responsiveness
CaADK2	Box 4	ATTAAT	1213	6	-	part of a conserved DNA module involved in light responsiveness
CaADK2	ARE	AAACCA	1102	6	+	cis-acting regulatory element essential for the anaerobic induction
CaADK2	Box 4	ATTAAT	872	6	+	part of a conserved DNA module involved in light responsiveness
CaADK2	TCT-motif	TCTTAC	610	6	-	part of a light responsive element
CaADK2	TC-rich repeats	GTTTTCTTAC	610	9	-	cis-acting element involved in defense and stress responsiveness
CaADK2	ARE	AAACCA	328	6	-	cis-acting regulatory element essential for the anaerobic induction
CaADK2	I-box	cCATATCCAAT	320	11	-	part of a light responsive element
CaADK2	ARE	AAACCA	265	6	+	cis-acting regulatory element essential for the anaerobic induction
CaADK2	TGACG-motif	TGACG	240	5	-	cis-acting regulatory element involved in the MeJA-responsiveness
CaADK2	CGTCA-motif	CGTCA	240	5	+	cis-acting regulatory element involved in the MeJA-responsiveness
CaADK3	CAG-motif	GAAAGGCAGAC	1952	10	-	part of a light response element
CaADK3	3-AF1 binding site	TAAGAGAGGAA	1892	10	-	light responsive element
CaADK3	TGACG-motif	TGACG	1836	5	-	cis-acting regulatory element involved in the MeJA-responsiveness
CaADK3	CGTCA-motif	CGTCA	1836	5	+	cis-acting regulatory element involved in the MeJA-responsiveness
CaADK3	MBS	CAACTG	1746	6	-	MYB binding site involved in drought-inducibility
CaADK3	ARE	AAACCA	1560	6	-	cis-acting regulatory element essential for the anaerobic induction
CaADK3	LTR	CCGAAA	1439	6	-	cis-acting element involved in low-temperature responsiveness
CaADK3	TCT-motif	TCTTAC	1255	6	+	part of a light responsive element
CaADK3	AT-rich element	ATAGAAATCAA	1220	10	-	binding site of AT-rich DNA binding protein (ATBP-1)
CaADK3	TGACG-motif	TGACG	1000	5	-	cis-acting regulatory element involved in the MeJA-responsiveness
CaADK3	CGTCA-motif	CGTCA	1000	5	+	cis-acting regulatory element involved in the MeJA-responsiveness
CaADK3	P-box	CCTTTTG	823	7	-	gibberellin-responsive element
CaADK3	LTR	CCGAAA	713	6	-	cis-acting element involved in low-temperature responsiveness
CaADK3	Box 4	ATTAAT	647	6	+	part of a conserved DNA module involved in light responsiveness
CaADK3	GARE-motif	TCTGTTG	580	7	-	gibberellin-responsive element
CaADK3	Box 4	ATTAAT	568	6	+	part of a conserved DNA module involved in light responsiveness
CaADK3	GATA-motif	GATAGGA	478	7	+	part of a light responsive element
CaADK3	GC-motif	CCCCCG	324	6	+	enhancer-like element involved in anoxic specific inducibility
CaADK3	Box 4	ATTAAT	196	6	+	part of a conserved DNA module involved in light responsiveness
CaADK3	Box 4	ATTAAT	161	6	+	part of a conserved DNA module involved in light responsiveness
CaADK3	circadian	CAAAGATATC	95	9	+	cis-acting regulatory element involved in circadian control
CaADK3	TCT-motif	TCTTAC	60	6	+	part of a light responsive element
CaADK3	ARE	AAACCA	34	6	-	cis-acting regulatory element essential for the anaerobic induction
CaADK4	LAMP-element	CTTTATCA	1941	8	+	part of a light responsive element
CaADK4	ABRE	ACGTG	1856	5	-	cis-acting element involved in the abscisic acid responsiveness
CaADK4	G-box	TACGTG	1856	6	-	cis-acting regulatory element involved in light responsiveness
CaADK4	G-box	CCACGTAA	1855	8	+	cis-acting regulatory element involved in light responsiveness
CaADK4	TGACG-motif	TGACG	1731	5	-	cis-acting regulatory element involved in the MeJA-responsiveness
CaADK4	CGTCA-motif	CGTCA	1731	5	+	cis-acting regulatory element involved in the MeJA-responsiveness
CaADK4	TCT-motif	TCTTAC	1579	6	+	part of a light responsive element
CaADK4	ABRE	ACGTG	1563	5	-	cis-acting element involved in the abscisic acid responsiveness
CaADK4	G-box	TACGTG	1563	6	-	cis-acting regulatory element involved in light responsiveness
CaADK4	G-box	CACGAC	1379	6	-	cis-acting regulatory element involved in light responsiveness
CaADK4	GT1-motif	GGTTAA	1368	6	-	light responsive element
CaADK4	MBS	CAACTG	1346	6	-	MYB binding site involved in drought-inducibility
CaADK4	ARE	AAACCA	1264	6	+	cis-acting regulatory element essential for the anaerobic induction
CaADK4	CAG-motif	GAAAGGCAGAC	1152	10	+	part of a light response element
CaADK4	TCA-element	TCAGAAGAGG	845	9	-	cis-acting element involved in salicylic acid responsiveness
CaADK4	TGA-element	AACGAC	756	6	-	auxin-responsive element
CaADK4	Box 4	ATTAAT	721	6	+	part of a conserved DNA module involved in light responsiveness
CaADK4	TGACG-motif	TGACG	691	5	+	cis-acting regulatory element involved in the MeJA-responsiveness
CaADK4	CGTCA-motif	CGTCA	691	5	-	cis-acting regulatory element involved in the MeJA-responsiveness
CaADK4	TC-rich repeats	ATTCTCTAAC	476	9	+	cis-acting element involved in defense and stress responsiveness
CaADK4	LTR	CCGAAA	448	6	+	cis-acting element involved in low-temperature responsiveness
CaADK4	LTR	CCGAAA	387	6	+	cis-acting element involved in low-temperature responsiveness
CaADK4	ARE	AAACCA	312	6	-	cis-acting regulatory element essential for the anaerobic induction
CaADK4	TGACG-motif	TGACG	160	5	+	cis-acting regulatory element involved in the MeJA-responsiveness
CaADK4	CGTCA-motif	CGTCA	160	5	-	cis-acting regulatory element involved in the MeJA-responsiveness
CaADK4	TCA-element	TCAGAAGAGG	36	10	-	cis-acting element involved in salicylic acid responsiveness
CaADK5	TCCC-motif	TCTCCCT	1947	7	+	part of a light responsive element
CaADK5	LTR	CCGAAA	1931	6	+	cis-acting element involved in low-temperature responsiveness
CaADK5	LTR	CCGAAA	1917	6	+	cis-acting element involved in low-temperature responsiveness
CaADK5	GATA-motif	GATAGGG	1860	7	+	part of a light responsive element
CaADK5	I-box	atGATAAGGTC	1858	10	+	part of a light responsive element
CaADK5	Box 4	ATTAAT	1854	6	-	part of a conserved DNA module involved in light responsiveness
CaADK5	TATC-box	TATCCCA	1793	7	+	cis-acting element involved in gibberellin-responsiveness
CaADK5	I-box	gGATAAGGTG	1767	9	-	part of a light responsive element
CaADK5	TGACG-motif	TGACG	1650	5	+	cis-acting regulatory element involved in the MeJA-responsiveness
CaADK5	CGTCA-motif	CGTCA	1650	5	-	cis-acting regulatory element involved in the MeJA-responsiveness
CaADK5	Box 4	ATTAAT	1597	6	-	part of a conserved DNA module involved in light responsiveness
CaADK5	Box 4	ATTAAT	1542	6	-	part of a conserved DNA module involved in light responsiveness
CaADK5	AE-box	AGAAACAA	1533	8	-	part of a module for light response
CaADK5	TCA-element	CCATCTTTTT	1246	9	+	cis-acting element involved in salicylic acid responsiveness
CaADK5	GT1-motif	GGTTAA	1170	6	-	light responsive element
CaADK5	Box 4	ATTAAT	1123	6	+	part of a conserved DNA module involved in light responsiveness
CaADK5	3-AF1 binding site	TAAGAGAGGAA	1036	10	-	light responsive element
CaADK5	AT1-motif	AATTATTTTTTATT	824	13	+	part of a light responsive module
CaADK5	GC-motif	CCCCCG	768	6	-	enhancer-like element involved in anoxic specific inducibility
CaADK5	Sp1	GGGCGG	747	6	+	light responsive element
CaADK5	TCT-motif	TCTTAC	572	6	-	part of a light responsive element
CaADK5	chs-CMA1a	TTACTTAA	450	8	+	part of a light responsive element
CaADK5	TCT-motif	TCTTAC	306	6	+	part of a light responsive element
CaADK5	TC-rich repeats	GTTTTCTTAC	302	10	+	cis-acting element involved in defense and stress responsiveness
CaADK5	Box 4	ATTAAT	136	6	+	part of a conserved DNA module involved in light responsiveness
CaADK5	ABRE	ACGTG	35	5	-	cis-acting element involved in the abscisic acid responsiveness
CaADK5	G-box	TACGTG	35	6	-	cis-acting regulatory element involved in light responsiveness
CaADK5	G-box	CCACGTAA	34	8	+	cis-acting regulatory element involved in light responsiveness
CaADK5	GT1-motif	GGTTAA	8	6	+	light responsive element
CaADK6	GATA-motif	GATAGGA	1745	7	+	part of a light responsive element
CaADK6	TATC-box	TATCCCA	1742	7	-	cis-acting element involved in gibberellin-responsiveness
CaADK6	Box 4	ATTAAT	1638	6	-	part of a conserved DNA module involved in light responsiveness
CaADK6	MBS	CAACTG	1392	6	-	MYB binding site involved in drought-inducibility
CaADK6	Box 4	ATTAAT	1364	6	-	part of a conserved DNA module involved in light responsiveness
CaADK6	Box 4	ATTAAT	1331	6	-	part of a conserved DNA module involved in light responsiveness
CaADK6	Box 4	ATTAAT	1195	6	-	part of a conserved DNA module involved in light responsiveness
CaADK6	MBS	CAACTG	1146	6	-	MYB binding site involved in drought-inducibility
CaADK6	Box 4	ATTAAT	1109	6	+	part of a conserved DNA module involved in light responsiveness
CaADK6	Box 4	ATTAAT	1076	6	+	part of a conserved DNA module involved in light responsiveness
CaADK6	LAMP-element	CTTTATCA	1059	8	+	part of a light responsive element
CaADK6	ABRE	ACGTG	1008	5	-	cis-acting element involved in the abscisic acid responsiveness
CaADK6	G-Box	CACGTT	1008	6	+	cis-acting regulatory element involved in light responsiveness
CaADK6	TGACG-motif	TGACG	1005	5	-	cis-acting regulatory element involved in the MeJA-responsiveness
CaADK6	CGTCA-motif	CGTCA	1005	5	+	cis-acting regulatory element involved in the MeJA-responsiveness
CaADK6	TCT-motif	TCTTAC	984	6	-	part of a light responsive element
CaADK6	Box 4	ATTAAT	826	6	+	part of a conserved DNA module involved in light responsiveness
CaADK6	Box 4	ATTAAT	683	6	+	part of a conserved DNA module involved in light responsiveness
CaADK6	Box 4	ATTAAT	611	6	+	part of a conserved DNA module involved in light responsiveness
CaADK6	Box 4	ATTAAT	498	6	+	part of a conserved DNA module involved in light responsiveness
CaADK6	ABRE	ACGTG	449	5	+	cis-acting element involved in the abscisic acid responsiveness
CaADK6	G-box	TACGTG	448	6	+	cis-acting regulatory element involved in light responsiveness
CaADK6	G-box	TAACACGTAG	447	9	-	cis-acting regulatory element involved in light responsiveness
CaADK6	Box 4	ATTAAT	118	6	+	part of a conserved DNA module involved in light responsiveness
CaADK6	RY-element	CATGCATG	44	8	+	cis-acting regulatory element involved in seed-specific regulation
CaADK7	ABRE	ACGTG	1940	5	+	cis-acting element involved in the abscisic acid responsiveness
CaADK7	G-box	CACGTC	1939	6	-	cis-acting regulatory element involved in light responsiveness
CaADK7	ABRE	ACGTG	1886	5	+	cis-acting element involved in the abscisic acid responsiveness
CaADK7	G-Box	CACGTT	1885	6	-	cis-acting regulatory element involved in light responsiveness
CaADK7	LTR	CCGAAA	1856	6	+	cis-acting element involved in low-temperature responsiveness
CaADK7	GARE-motif	TCTGTTG	1682	7	+	gibberellin-responsive element
CaADK7	GT1-motif	GGTTAA	1641	6	-	light responsive element
CaADK7	Box 4	ATTAAT	1552	6	-	part of a conserved DNA module involved in light responsiveness
CaADK7	GT1-motif	GGTTAA	1442	6	+	light responsive element
CaADK7	Box 4	ATTAAT	1379	6	-	part of a conserved DNA module involved in light responsiveness
CaADK7	Box 4	ATTAAT	1368	6	+	part of a conserved DNA module involved in light responsiveness
CaADK7	Box 4	ATTAAT	1356	6	+	part of a conserved DNA module involved in light responsiveness
CaADK7	TCCC-motif	TCTCCCT	1000	7	-	part of a light responsive element
CaADK7	GA-motif	ATAGATAA	981	8	-	part of a light responsive element
CaADK7	TATC-box	TATCCCA	845	7	+	cis-acting element involved in gibberellin-responsiveness
CaADK7	TCT-motif	TCTTAC	832	6	+	part of a light responsive element
CaADK7	TC-rich repeats	GTTTTCTTAC	828	9	+	cis-acting element involved in defense and stress responsiveness
CaADK7	TCA-element	CCATCTTTTT	516	9	-	cis-acting element involved in salicylic acid responsiveness
CaADK7	AuxRR-core	GGTCCAT	492	7	+	cis-acting regulatory element involved in auxin responsiveness
CaADK7	O2-site	GATGA(C/T)(A/G)TG(A/G)	58	8	+	cis-acting regulatory element involved in zein metabolism regulation
CaADK7	AE-box	AGAAACTT	15	8	-	part of a module for light response
CaADK8	AE-box	AGAAACAA	1728	8	-	part of a module for light response
CaADK8	G-box	TAACACGTAG	1675	9	-	cis-acting regulatory element involved in light responsiveness
CaADK8	chs-CMA1a	TTACTTAA	1591	8	+	part of a light responsive element
CaADK8	TCT-motif	TCTTAC	1413	6	-	part of a light responsive element
CaADK8	AE-box	AGAAACTT	1296	8	+	part of a module for light response
CaADK8	TC-rich repeats	ATTCTCTAAC	1204	9	+	cis-acting element involved in defense and stress responsiveness
CaADK8	ABRE	ACGTG	1076	5	+	cis-acting element involved in the abscisic acid responsiveness
CaADK8	G-Box	CACGTT	1075	6	-	cis-acting regulatory element involved in light responsiveness
CaADK8	LTR	CCGAAA	947	6	-	cis-acting element involved in low-temperature responsiveness
CaADK8	ACE	CTAACGTATT	892	9	-	cis-acting element involved in light responsiveness
CaADK8	MBS	CAACTG	832	6	-	MYB binding site involved in drought-inducibility
CaADK8	MRE	AACCTAA	718	7	-	MYB binding site involved in light responsiveness
CaADK8	MRE	AACCTAA	663	7	-	MYB binding site involved in light responsiveness
CaADK8	GARE-motif	TCTGTTG	616	7	+	gibberellin-responsive element
CaADK8	CAT-box	GCCACT	448	6	+	cis-acting regulatory element related to meristem expression
CaADK8	Box 4	ATTAAT	382	6	+	part of a conserved DNA module involved in light responsiveness
CaADK8	AuxRR-core	GGTCCAT	354	7	+	cis-acting regulatory element involved in auxin responsiveness
CaADK9	TCA-element	CCATCTTTTT	1972	9	+	cis-acting element involved in salicylic acid responsiveness
CaADK9	ABRE	ACGTG	1862	5	+	cis-acting element involved in the abscisic acid responsiveness
CaADK9	G-box	CACGTG	1861	6	-	cis-acting regulatory element involved in light responsiveness
CaADK9	ABRE	CACGTG	1861	6	-	cis-acting element involved in the abscisic acid responsiveness
CaADK9	G-Box	CACGTG	1861	6	-	cis-acting regulatory element involved in light responsiveness
CaADK9	G-box	ACACGTGT	1860	8	-	cis-acting regulatory element involved in light responsiveness
CaADK9	TCT-motif	TCTTAC	1839	6	+	part of a light responsive element
CaADK9	ABRE	ACGTG	1783	5	+	cis-acting element involved in the abscisic acid responsiveness
CaADK9	G-box	CACGTG	1782	6	-	cis-acting regulatory element involved in light responsiveness
CaADK9	ABRE	CACGTG	1782	6	-	cis-acting element involved in the abscisic acid responsiveness
CaADK9	G-Box	CACGTG	1782	6	-	cis-acting regulatory element involved in light responsiveness
CaADK9	G-box	GCCACGTGGA	1780	9	-	cis-acting regulatory element involved in light responsiveness
CaADK9	ABRE	GACACGTGGC	1780	9	-	cis-acting element involved in the abscisic acid responsiveness
CaADK9	ABRE	ACGTG	1702	5	+	cis-acting element involved in the abscisic acid responsiveness
CaADK9	G-box	CACGTG	1701	6	-	cis-acting regulatory element involved in light responsiveness
CaADK9	ABRE	CACGTG	1701	6	-	cis-acting element involved in the abscisic acid responsiveness
CaADK9	G-Box	CACGTG	1701	6	-	cis-acting regulatory element involved in light responsiveness
CaADK9	G-box	ACACGTGT	1700	8	-	cis-acting regulatory element involved in light responsiveness
CaADK9	ABRE	ACGTG	1679	5	+	cis-acting element involved in the abscisic acid responsiveness
CaADK9	G-box	CACGTG	1678	6	-	cis-acting regulatory element involved in light responsiveness
CaADK9	ABRE	CACGTG	1678	6	-	cis-acting element involved in the abscisic acid responsiveness
CaADK9	G-Box	CACGTG	1678	6	-	cis-acting regulatory element involved in light responsiveness
CaADK9	G-box	ACACGTG(G/t)CACC	1677	10.5	+	cis-acting regulatory element involved in light responsiveness
CaADK9	G-box	GCCACGTGGA	1676	9	-	cis-acting regulatory element involved in light responsiveness
CaADK9	ABRE	GACACGTGGC	1676	9	-	cis-acting element involved in the abscisic acid responsiveness
CaADK9	ACE	CTAACGTATT	1639	9	-	cis-acting element involved in light responsiveness
CaADK9	LAMP-element	CTTTATCA	1612	8	-	part of a light responsive element
CaADK9	Box 4	ATTAAT	1530	6	-	part of a conserved DNA module involved in light responsiveness
CaADK9	GT1-motif	GGTTAA	1512	6	+	light responsive element
CaADK9	MSA-like	(T/C)C(T/C)AACGG(T/C)(T/C)A	1506	8.5	+	cis-acting element involved in cell cycle regulation
CaADK9	GARE-motif	TCTGTTG	1456	7	-	gibberellin-responsive element
CaADK9	O2-site	GATGATGTGG	1320	9	-	cis-acting regulatory element involved in zein metabolism regulation
CaADK9	TGACG-motif	TGACG	1273	5	-	cis-acting regulatory element involved in the MeJA-responsiveness
CaADK9	CGTCA-motif	CGTCA	1273	5	+	cis-acting regulatory element involved in the MeJA-responsiveness
CaADK9	G-box	CACGTC	1271	6	+	cis-acting regulatory element involved in light responsiveness
CaADK9	ABRE	ACGTG	1271	5	-	cis-acting element involved in the abscisic acid responsiveness
CaADK9	ABRE	ACGTG	1218	5	-	cis-acting element involved in the abscisic acid responsiveness
CaADK9	G-Box	CACGTT	1218	6	+	cis-acting regulatory element involved in light responsiveness
CaADK9	Box 4	ATTAAT	553	6	+	part of a conserved DNA module involved in light responsiveness
CaADK9	Box 4	ATTAAT	327	6	+	part of a conserved DNA module involved in light responsiveness
CaADK10	TCCC-motif	TCTCCCT	1985	7	+	part of a light responsive element
CaADK10	GT1-motif	GGTTAA	1964	6	+	light responsive element
CaADK10	I-box	atGATAAGGTC	1752	10	+	part of a light responsive element
CaADK10	Box 4	ATTAAT	1743	6	-	part of a conserved DNA module involved in light responsiveness
CaADK10	AAAC-motif	CAATCAAAACCT	1671	11	-	light responsive element
CaADK10	ATCT-motif	AATCTAATCC	1505	9	-	part of a conserved DNA module involved in light responsiveness
CaADK10	I-box	gGATAAGGTG	1485	9	+	part of a light responsive element
CaADK10	GATA-motif	AAGGATAAGG	1483	9	+	part of a light responsive element
CaADK10	AE-box	AGAAACTT	1409	8	-	part of a module for light response
CaADK10	GATA-motif	GATAGGA	1403	7	+	part of a light responsive element
CaADK10	TCCC-motif	TCTCCCT	1378	7	-	part of a light responsive element
CaADK10	ARE	AAACCA	1364	6	-	cis-acting regulatory element essential for the anaerobic induction
CaADK10	MBS	CAACTG	1258	6	-	MYB binding site involved in drought-inducibility
CaADK10	CAT-box	GCCACT	1116	6	-	cis-acting regulatory element related to meristem expression
CaADK10	MBS	CAACTG	814	6	+	MYB binding site involved in drought-inducibility
CaADK10	Box 4	ATTAAT	731	6	+	part of a conserved DNA module involved in light responsiveness
CaADK10	circadian	CAAAGATATC	708	9	-	cis-acting regulatory element involved in circadian control
CaADK10	TCA-element	CCATCTTTTT	692	9	-	cis-acting element involved in salicylic acid responsiveness
CaADK10	G-box	TACGTG	554	6	-	cis-acting regulatory element involved in light responsiveness
CaADK10	ABRE	ACGTG	554	5	-	cis-acting element involved in the abscisic acid responsiveness
CaADK10	ARE	AAACCA	514	6	-	cis-acting regulatory element essential for the anaerobic induction
CaADK10	MBS	CAACTG	484	6	-	MYB binding site involved in drought-inducibility
CaADK10	ABRE	ACGTG	348	5	+	cis-acting element involved in the abscisic acid responsiveness
CaADK10	G-Box	CACGTT	347	6	-	cis-acting regulatory element involved in light responsiveness
CaADK10	chs-CMA2a	TCACTTGA	306	8	-	part of a light responsive element
CaADK10	TGACG-motif	TGACG	75	5	+	cis-acting regulatory element involved in the MeJA-responsiveness
CaADK10	CGTCA-motif	CGTCA	75	5	-	cis-acting regulatory element involved in the MeJA-responsiveness
CaADK11	Box 4	ATTAAT	1926	6	-	part of a conserved DNA module involved in light responsiveness
CaADK11	ABRE	ACGTG	1882	5	+	cis-acting element involved in the abscisic acid responsiveness
CaADK11	G-box	CACGTC	1881	6	-	cis-acting regulatory element involved in light responsiveness
CaADK11	TGACG-motif	TGACG	1880	5	+	cis-acting regulatory element involved in the MeJA-responsiveness
CaADK11	CGTCA-motif	CGTCA	1880	5	-	cis-acting regulatory element involved in the MeJA-responsiveness
CaADK11	O2-site	GTTGACGTGA	1878	9	+	cis-acting regulatory element involved in zein metabolism regulation
CaADK11	TCT-motif	TCTTAC	1816	6	-	part of a light responsive element
CaADK11	TCA-element	CCATCTTTTT	1752	9	-	cis-acting element involved in salicylic acid responsiveness
CaADK11	TC-rich repeats	GTTTTCTTAC	1446	9	+	cis-acting element involved in defense and stress responsiveness
CaADK11	HD-Zip 1	CAAT(A/T)ATTG	1321	8.5	+	element involved in differentiation of the palisade mesophyll cells
CaADK11	chs-CMA1a	TTACTTAA	1281	8	-	part of a light responsive element
CaADK11	Box 4	ATTAAT	1129	6	+	part of a conserved DNA module involved in light responsiveness
CaADK11	Gap-box	CAAATGAA(A/G)A	1004	9.5	-	part of a light responsive element
CaADK11	AuxRR-core	GGTCCAT	986	7	+	cis-acting regulatory element involved in auxin responsiveness
CaADK11	ARE	AAACCA	979	6	+	cis-acting regulatory element essential for the anaerobic induction
CaADK11	G-box	TACGTG	961	6	-	cis-acting regulatory element involved in light responsiveness
CaADK11	ABRE	ACGTG	961	5	-	cis-acting element involved in the abscisic acid responsiveness
CaADK11	ABRE	TACGTGTC	959	8	-	cis-acting element involved in the abscisic acid responsiveness
CaADK11	AE-box	AGAAACTT	910	8	+	part of a module for light response
CaADK11	TCT-motif	TCTTAC	907	6	-	part of a light responsive element
CaADK11	chs-CMA2a	TCACTTGA	869	8	+	part of a light responsive element
CaADK11	P-box	CCTTTTG	828	7	+	gibberellin-responsive
CaADK11	ATC-motif	AGTAATCT	730	8	-	part of a conserved DNA module involved in light responsiveness
CaADK11	ARE	AAACCA	644	6	-	cis-acting regulatory element essential for the anaerobic induction
CaADK11	circadian	CAAAGATATC	479	9	-	cis-acting regulatory element involved in circadian control
CaADK11	TCT-motif	TCTTAC	371	6	-	part of a light responsive element
CaADK11	TC-rich repeats	GTTTTCTTAC	371	9	-	cis-acting element involved in defense and stress responsiveness
CaADK11	AE-box	AGAAACAA	168	8	+	part of a module for light response
CaADK11	TCT-motif	TCTTAC	165	6	-	part of a light responsive element
CaADK11	ARE	AAACCA	97	6	+	cis-acting regulatory element essential for the anaerobic induction
CaADK11	TGACG-motif	TGACG	86	5	-	cis-acting regulatory element involved in the MeJA-responsiveness
CaADK11	CGTCA-motif	CGTCA	86	5	+	cis-acting regulatory element involved in the MeJA-responsiveness
CaADK11	ARE	AAACCA	62	6	-	cis-acting regulatory element essential for the anaerobic induction
CaADK11	LTR	CCGAAA	50	6	+	cis-acting element involved in low-temperature responsiveness
CaADK12	TCA-element	CCATCTTTTT	1725	9	+	cis-acting element involved in salicylic acid responsiveness
CaADK12	TGA-element	AACGAC	1497	6	+	auxin-responsive element
CaADK12	G-box	CACGAC	1468	6	-	cis-acting regulatory element involved in light responsiveness
CaADK12	ABRE	ACGTG	1465	5	-	cis-acting element involved in the abscisic acid responsiveness
CaADK12	G-box	CACGTC	1465	6	+	cis-acting regulatory element involved in light responsiveness
CaADK12	CAT-box	GCCACT	1218	6	-	cis-acting regulatory element related to meristem expression
CaADK12	TCT-motif	TCTTAC	1163	6	+	part of a light responsive element
CaADK12	3-AF1 binding site	TAAGAGAGGAA	1157	10	-	light responsive element
CaADK12	4cl-CMA1b	ATTCCGATAAACT	1098	12	-	light responsive element
CaADK12	CGTCA-motif	CGTCA	1014	5	+	cis-acting regulatory element involved in the MeJA-responsiveness
CaADK12	TGACG-motif	TGACG	1014	5	-	cis-acting regulatory element involved in the MeJA-responsiveness
CaADK12	TCT-motif	TCTTAC	936	6	+	part of a light responsive element
CaADK12	AE-box	AGAAACAA	897	8	+	part of a module for light response
CaADK12	CGTCA-motif	CGTCA	893	5	+	cis-acting regulatory element involved in the MeJA-responsiveness
CaADK12	TGACG-motif	TGACG	893	5	-	cis-acting regulatory element involved in the MeJA-responsiveness
CaADK12	AE-box	AGAAACAA	870	8	-	part of a module for light response
CaADK12	TCCC-motif	TCTCCCT	848	7	+	part of a light responsive element
CaADK12	TGA-element	AACGAC	840	6	-	auxin-responsive element
CaADK12	CGTCA-motif	CGTCA	836	5	-	cis-acting regulatory element involved in the MeJA-responsiveness
CaADK12	TGACG-motif	TGACG	836	5	+	cis-acting regulatory element involved in the MeJA-responsiveness
CaADK12	ARE	AAACCA	579	6	-	cis-acting regulatory element essential for the anaerobic induction
CaADK12	CGTCA-motif	CGTCA	521	5	+	cis-acting regulatory element involved in the MeJA-responsiveness
CaADK12	TGACG-motif	TGACG	521	5	-	cis-acting regulatory element involved in the MeJA-responsiveness
CaADK12	TGA-element	AACGAC	324	6	-	auxin-responsive element
CaADK12	G-box	CACGAC	271	6	-	cis-acting regulatory element involved in light responsiveness
CaADK12	P-box	CCTTTTG	216	7	+	gibberellin-responsive element
CaADK12	ABRE	ACGTG	155	5	+	cis-acting element involved in the abscisic acid responsiveness
CaADK12	ABRE	CACGTG	154	6	+	cis-acting element involved in the abscisic acid responsiveness
CaADK12	G-box	CACGTG	154	6	+	cis-acting regulatory element involved in light responsiveness
CaADK12	G-Box	CACGTG	154	6	+	cis-acting regulatory element involved in light responsiveness
CaADK13	TC-rich repeats	GTTTTCTTAC	1971	9	-	cis-acting element involved in defense and stress responsiveness
CaADK13	GARE-motif	TCTGTTG	1626	7	-	gibberellin-responsive element
CaADK13	ARE	AAACCA	1326	6	+	cis-acting regulatory element essential for the anaerobic induction
CaADK13	ATCT-motif	AATCTAATCC	1303	9	-	part of a conserved DNA module involved in light responsiveness
CaADK13	chs-CMA1a	TTACTTAA	1255	8	-	part of a light responsive element
CaADK13	G-Box	CACGTT	1185	6	+	cis-acting regulatory element involved in light responsiveness
CaADK13	ABRE	ACGTG	1185	5	-	cis-acting element involved in the abscisic acid responsiveness
CaADK13	MRE	AACCTAA	1054	7	-	MYB binding site involved in light responsiveness
CaADK13	MRE	AACCTAA	1003	7	-	MYB binding site involved in light responsiveness
CaADK13	Box 4	ATTAAT	870	6	+	part of a conserved DNA module involved in light responsiveness
CaADK13	MRE	AACCTAA	839	7	-	MYB binding site involved in light responsiveness
CaADK13	MRE	AACCTAA	731	7	-	MYB binding site involved in light responsiveness
CaADK13	AT-rich element	ATAGAAATCAA	562	10	+	binding site of AT-rich DNA binding protein (ATBP-1)
CaADK13	Box 4	ATTAAT	353	6	+	part of a conserved DNA module involved in light responsiveness
CaADK13	Box 4	ATTAAT	349	6	+	part of a conserved DNA module involved in light responsiveness
CaADK13	TCT-motif	TCTTAC	328	6	+	part of a light responsive element
CaADK13	Box 4	ATTAAT	284	6	+	part of a conserved DNA module involved in light responsiveness
CaADK13	Box 4	ATTAAT	280	6	+	part of a conserved DNA module involved in light responsiveness
CaADK13	GATA-motif	GATAGGA	271	7	+	part of a light responsive element
CaADK13	GA-motif	ATAGATAA	53	8	-	part of a light responsive element
CaADK13	Box 4	ATTAAT	13	6	+	part of a conserved DNA module involved in light responsiveness
CaADK14	MRE	AACCTAA	1947	7	-	MYB binding site involved in light responsiveness
CaADK14	ATC-motif	AGTAATCT	1882	8	+	part of a conserved DNA module involved in light responsiveness
CaADK14	GT1-motif	GGTTAA	1755	6	+	light responsive element
CaADK14	GATA-motif	AAGATAAGATT	1740	10	+	part of a light responsive element
CaADK14	TGACG-motif	TGACG	1705	5	-	cis-acting regulatory element involved in the MeJA-responsiveness
CaADK14	CGTCA-motif	CGTCA	1705	5	+	cis-acting regulatory element involved in the MeJA-responsiveness
CaADK14	TGACG-motif	TGACG	1702	5	+	cis-acting regulatory element involved in the MeJA-responsiveness
CaADK14	CGTCA-motif	CGTCA	1702	5	-	cis-acting regulatory element involved in the MeJA-responsiveness
CaADK14	O2-site	GTTGACGTGA	1700	9	+	cis-acting regulatory element involved in zein metabolism regulation
CaADK14	TC-rich repeats	ATTCTCTAAC	1482	9	+	cis-acting element involved in defense and stress responsiveness
CaADK14	TC-rich repeats	ATTCTCTAAC	1458	9	+	cis-acting element involved in defense and stress responsiveness
CaADK14	TC-rich repeats	ATTCTCTAAC	1395	9	+	cis-acting element involved in defense and stress responsiveness
CaADK14	AE-box	AGAAACTT	1247	8	+	part of a module for light response
CaADK14	I-box	cCATATCCAAT	1051	10	+	part of a light responsive element
CaADK14	TCCC-motif	TCTCCCT	991	7	+	part of a light responsive element
CaADK14	ATCT-motif	AATCTAATCC	767	9	+	part of a conserved DNA module involved in light responsiveness
CaADK14	P-box	CCTTTTG	685	7	+	gibberellin-responsive element
CaADK14	MBS	CAACTG	570	6	+	MYB binding site involved in drought-inducibility
CaADK14	TGACG-motif	TGACG	481	5	-	cis-acting regulatory element involved in the MeJA-responsiveness
CaADK14	CGTCA-motif	CGTCA	481	5	+	cis-acting regulatory element involved in the MeJA-responsiveness
CaADK14	circadian	CAAAGATATC	333	9	-	cis-acting regulatory element involved in circadian control
CaADK14	ATCT-motif	AATCTAATCC	143	9	+	part of a conserved DNA module involved in light responsiveness
CaADK15	Box 4	ATTAAT	1993	6	-	part of a conserved DNA module involved in light responsiveness
CaADK15	Box 4	ATTAAT	1971	6	-	part of a conserved DNA module involved in light responsiveness
CaADK15	GT1-motif	GGTTAA	1907	6	-	light responsive element
CaADK15	GT1-motif	GGTTAAT	1906	7	-	light responsive element
CaADK15	ABRE	ACGTG	1848	5	+	cis-acting element involved in the abscisic acid responsiveness
CaADK15	G-Box	CACGTG	1847	6	-	cis-acting regulatory element involved in light responsiveness
CaADK15	ABRE	CACGTG	1847	6	-	cis-acting element involved in the abscisic acid responsiveness
CaADK15	G-box	CACGTG	1847	6	-	cis-acting regulatory element involved in light responsiveness
CaADK15	TCT-motif	TCTTAC	1714	6	-	part of a light responsive element
CaADK15	ABRE	ACGTG	1686	5	+	cis-acting element involved in the abscisic acid responsiveness
CaADK15	G-Box	CACGTG	1685	6	-	cis-acting regulatory element involved in light responsiveness
CaADK15	ABRE	CACGTG	1685	6	-	cis-acting element involved in the abscisic acid responsiveness
CaADK15	G-box	CACGTG	1685	6	-	cis-acting regulatory element involved in light responsiveness
CaADK15	Box 4	ATTAAT	1584	6	-	part of a conserved DNA module involved in light responsiveness
CaADK15	ARE	AAACCA	1469	6	-	cis-acting regulatory element essential for the anaerobic induction
CaADK15	P-box	CCTTTTG	1423	7	+	gibberellin-responsive element
CaADK15	TCT-motif	TCTTAC	849	6	-	part of a light responsive element
CaADK15	O2-site	GTTGACGTGA	367	9	-	cis-acting regulatory element involved in zein metabolism regulation
