# Supplementary material for: Genome-Wide Identification and Expression Analysis of Adenylate Kinase Family Members in Pepper Under Abiotic Stress
Source: Int J Mol Sci. 2025 Oct 21;26(20):10213. doi: 10.3390/ijms262010213 (PMC12564395; doi:10.3390/ijms262010213)
Supplement: Supplementary file 1 [file ijms-26-10213-s001.zip › Table S6.xlsx]

## Sheet: primer
Table S6 Primers of CaADKs
Gene ID	Gene name	Forward primer （5'-3')	Reverse primer （5'-3')
Capana04g002894	CaADK9	AGTCGTCAGGCAGAGGGT	GCCTGCTCTGCATGCACA
Capana06g001357	CaADK11	AAACGGGAGGCGAGCAAA	GGACGCACCAACAGCTCT
Capana09g000061	CaADK12	CTGGTCGCCTGGTTCCTG	CCCATCCAGAAGCCACCC
Capana09g001871	CaADK13	TCGCGGGTGAAAATGGGG	CGGGCTGACTCTTGTCCC
